# Supplementary material for: Evaluation of microaneurysms as predictors of therapeutic response to anti-VEGF therapy in patients with DME
Source: PLoS One. 2022 Nov 28;17(11):e0277920. doi: 10.1371/journal.pone.0277920 (PMC9704562; doi:10.1371/journal.pone.0277920)
Supplement: S1 Table — Sex, age, HbA1c, CRT, BCVA of each group are showed. (XLSX) [file pone.0277920.s001.xlsx]

## Sheet: S1_Table 1
Non responder				visit 1	visit 1	visit 2	visit 2	visit 3	visit 3	visit 4	visit 4	Pre-treatment
	sex	age	HbA1c	CRT	VA	CRT	VA	CRT	VA	CRT	VA	IOP
case 1	F	63	7	351	74	296	74	408	80	404	74	11
case 2	M	69	6.3	450	82	350	85	450	82	363	82	14
case 3	F	68	7	475	80	411	77	502	77	449	74	12
case 4	F	59	6.9	377	58	546	58	542	58	608	58	18
case 5	M	71	6.9	316	85	370	82	321	50	327	85	20
case 6	M	71	6.9	358	50	282	44	279	85	335	39	13
case 7	M	70	7.8	378	65	309	65	342	58	332	65	13
case 8	F	71	8.2	661	50	650	58	630	50	600	50	12
case 9	F	71	8.2	501	82	521	80	469	77	517	74	13
case 10	M	68	7.5	251	74	235	77	222	77	210	74	11
case 11	F	74	6.7	149	50	189	50	258	50	202	44	20
case 12	F	74	6.7	209	85	202	85	224	85	224	89	19
Responder
case 1	F	59	7.3	572	45	275	82	274	82	225	50	10
case 2	M	73	8.8	281	85	285	44	456	50	287	85	11
case 3	F	59	7.3	334	45	207	44	119	50	105	50	10
case 4	M	66	9	311	74	296	65	240	70	222	74	13
case 5	M	72	6	282	89	264	85	258	82	205	89	17
case 6	M	74	7.5	240	58	165	70	160	70	148	77	17
case 7	F	77	8	383	80	194	80	212	74	245	80	13
case 8	M	35	6	300	85	215	82	203	80	213	85	17
case 9	M	73	6	383	89	303	94	258	89	258	89	9
case 10	M	65	5.8	356	74	241	58	223	65	196	58	16
case 11	M	69	8.5	248	50	211	65	171	58	160	70	20
case 12	F	70	7.9	482	45	320	58	276	50	232	58	16
case 13	M	79	6.7	527	33	248	50	184	50	191	58	13
case 14	F	68	7.6	289	70	240	77	289	65	209	80	20
case 15	M	54	9.4	459	74	206	82	205	80	204	74	14
case 16	F	68	7.6	277	74	277	70	250	65	234	70	19
case 17	M	85	7.1	596	50	409	50	315	50	336	44	12
case 18	F	59	6.9	514	77	427	74	343	80	322	80	14
case 19	F	70	7.3	324	74	217	70	178	74	176	85	12
case 20	F	70	7.3	332	70	295	70	224	70	164	80	11
case 21	M	67	7	220	82	197	82	179	85	173	82	15
case 22	M	67	7	387	85	278	85	199	89	178	89	18
case 23	M	78	7.5	499	70	252	77	230	80	221	82	11
case 24	M	49	8	572	77	395	74	252	77	218	77	18
case 25	M	72	7.8	276	65	272	74	260	74	274	74	11
case 26	F	68	6	388	50	258	58	254	58	332	58	16
case 27	M	68	6	300	65	278	65	296	65	363	70	15
case 28	M	45	7.6	284	82	213	89	200	89	196	94	16
case 29	M	70	6.2	600	39	460	44	427	44	398	44	17
case 30	M	70	6.2	350	80	293	74	293	77	276	80	16
case 31	M	63	8.1	598	39	597	50	656	44	564	50	18
case 32	M	63	8.1	476	70	566	70	618	74	358	70	17
case 33	M	54	8.6	713	39	605	58	620	50	660	50	10
case 34	F	75	8.4	237	77	246	77	218	74	212	82	18
case 35	M	78	8	319	70	207	70	164	70	198	74	14
case 36	M	78	8	278	70	221	74	186	74	183	74	20
