# Supplementary material for: Evaluation of microaneurysms as predictors of therapeutic response to anti-VEGF therapy in patients with DME
Source: PLoS One. 2022 Nov 28;17(11):e0277920. doi: 10.1371/journal.pone.0277920 (PMC9704562; doi:10.1371/journal.pone.0277920)
Supplement: S2 Table — The number of MAs counted by three measurers in each area on FA. (XLSX) [file pone.0277920.s002.xlsx]

## Sheet: Sheet1
Non responder		superior	superior	superior	inferior	inferior	inferior	lateral	lateral	lateral	nasal	nasal	nasal
measurer		macula	parafovea	fovea	macula	parafovea	fovea	macula	parafovea	fovea	macula	parafovea	fovea
MW	case 1	5	0	1	0	0	1	16	3	4	3	3	6
KK	case 1	3	0	2	0	0	1	13	3	4	0	2	7
RY	case 1	2	0	2	7	5	2	39	11	5	3	3	9
MW	case 2	8	0	1	2	0	0	6	0	0	2	1	0
KK	case 2	9	0	1	2	2	0	9	0	3	1	2	0
RY	case 2	9	0	0	1	0	0	7	0	2	1	0	0
MW	case 3	37	4	0	13	0	0	7	1	0	11	2	2
KK	case 3	24	2	0	14	0	0	7	1	0	9	2	2
RY	csae 3	11	2	0	11	0	0	6	1	0	9	3	1
MW	case 4	5	3	0	25	1	3	2	1	1	18	2	0
KK	case 4	2	2	0	20	0	0	0	0	0	0	0	0
RY	case 4	3	2	0	15	0	0	0	0	0	8	1	0
MW	case 5	9	4	1	3	1	0	5	2	1	6	1	2
KK	case 5	4	3	1	2	1	0	5	2	1	2	0	2
RY	case 5	7	3	1	4	2	0	6	2	1	6	2	3
MW	case 6	2	0	0	5	0	1	6	2	1	3	0	0
KK	case 6	1	0	0	0	0	0	0	0	1	0	0	0
RY	case 6	2	0	0	2	0	0	2	0	1	0	0	0
MW	case 7	23	1	1	6	3	3	22	3	5	16	1	0
KK	case 7	14	0	0	7	2	3	18	3	5	18	1	0
RY	case 7	12	0	0	7	0	1	14	0	0	14	1	0
MW	case 8	49	9	3	31	7	3	34	2	3	32	0	0
KK	case 8	39	8	3	21	3	0	27	2	2	25	0	0
RY	case 8	21	5	4	12	3	0	22	2	1	15	0	0
MW	case 9	39	4	4	35	3	3	37	0	0	24	5	4
KK	case 9	27	2	4	24	3	3	30	0	0	22	2	3
RY	case 9	18	2	4	21	4	3	22	0	1	11	1	3
MW	case 10	19	4	2	14	3	0	8	1	0	35	5	0
KK	case 10	19	3	0	7	0	0	6	1	0	26	3	0
RY	case 10	17	3	0	8	0	0	7	2	0	20	4	0
MW	case 11	18	2	1	6	2	2	32	1	1	12	5	1
KK	case 11	10	2	1	5	0	0	20	1	3	7	1	0
RY	case 11	9	2	1	8	0	0	17	1	3	11	2	1
MW	case 12	49	6	0	15	2	0	40	2	2	25	3	5
KK	case 12	18	0	0	7	0	0	22	2	2	10	0	1
RY	case 12	15	2	0	13	2	0	14	2	1	12	1	1
Responder		superior	superior	superior	inferior	inferior	inferior	lateral	lateral	lateral	nasal	nasal	nasal
mesurer		macula	parafovea	fovea	macula	parafovea	fovea	macula	parafovea	fovea	macula	parafovea	fovea
MW	case 1	0	0	0	3	0	1	2	0	0	0	0	5
KK	case 1	1	0	0	2	0	1	7	0	0	1	1	4
RY	case 1	1	0	1	6	2	1	7	1	0	4	4	4
MW	case 2	18	1	0	15	3	0	11	2	1	16	5	0
KK	case 2	9	1	0	11	3	0	11	2	1	14	4	0
RY	case 2	24	1	0	14	4	0	15	3	0	10	1	2
MW	case 3	45	5	0	13	3	0	15	1	2	16	1	0
KK	case 3	22	5	0	9	2	0	15	1	2	14	1	0
RY	csae 3	46	9	1	14	8	0	31	1	0	17	1	0
MW	case 4	1	1	1	1	1	0	12	1	0	4	1	0
KK	case 4	2	1	1	0	1	0	11	1	0	4	1	1
RY	case 4	2	2	0	0	1	0	16	2	0	4	1	0
MW	case 5	2	0	2	0	1	0	7	1	0	4	1	0
KK	case 5	1	1	2	0	1	0	8	1	0	1	1	0
RY	case 5	1	0	2	0	1	0	6	1	0	1	1	0
MW	case 6	6	0	0	14	2	2	3	1	1	18	0	0
KK	case 6	4	0	0	10	1	0	0	0	1	16	0	0
RY	case 6	3	0	0	5	0	0	0	0	1	15	0	0
MW	case 7	14	2	2	11	2	1	5	3	1	4	0	1
KK	case 7	12	0	2	8	2	2	9	2	1	2	0	1
RY	case 7	10	0	2	8	1	2	3	2	2	2	0	1
MW	case 8	2	0	1	2	0	0	2	1	0	1	0	0
KK	case 8	1	0	1	0	0	0	2	1	0	0	0	1
RY	case 8	2	0	0	0	0	0	2	0	0	0	0	0
MW	case 9	4	1	3	7	2	1	27	3	0	5	0	0
KK	case 9	8	0	3	6	1	0	24	3	2	3	0	0
RY	case 9	0	1	0	0	1	0	11	4	0	2	0	0
MW	case 10	21	3	3	4	0	0	11	0	0	7	0	0
KK	case 10	23	2	3	4	0	0	12	0	0	6	0	0
RY	case 10	3	0	1	4	0	0	8	0	0	5	0	0
MW	case 11	22	3	3	4	0	4	19	12	1	12	5	1
KK	case 11	16	3	2	1	0	4	16	10	0	12	7	1
RY	case 11	5	2	2	3	0	4	7	6	0	6	3	0
MW	case 12	16	3	1	20	6	1	16	4	2	18	4	1
KK	case 12	27	4	0	17	6	2	19	4	2	23	4	1
RY	case 12	6	2	0	10	2	1	6	2	2	5	2	1
MW	case 13	2	0	0	1	1	0	0	0	0	0	1	0
KK	case 13	1	0	0	1	0	0	0	1	3	0	0	0
RY	case 13	2	0	0	1	0	0	0	1	0	0	0	0
MW	case 14	14	1	2	10	2	7	9	20	3	2	2	0
KK	case 14	12	2	2	14	1	5	8	13	3	3	2	0
RY	case 14	11	1	0	8	1	4	5	6	3	3	1	0
MW	case 15	23	0	0	8	0	1	6	5	2	25	4	0
KK	case 15	16	0	0	5	0	1	2	3	0	17	2	0
RY	case 15	11	0	0	10	0	1	7	3	1	10	3	0
MW	case 16	8	2	3	2	2	3	3	9	3	0	1	0
KK	case 16	6	2	3	2	3	3	2	9	3	2	2	0
RY	case 16	7	2	3	1	1	2	3	7	2	1	2	0
MW	case 17	40	2	1	13	2	0	30	5	0	10	4	0
KK	case 17	20	2	0	3	0	0	10	2	0	7	0	0
RY	case 17	20	2	0	1	0	0	8	2	0	7	0	0
MW	case 18	41	1	0	15	0	0	18	0	0	10	1	0
KK	case 18	20	1	0	10	0	0	7	0	0	3	0	0
RY	case 18	16	1	0	8	0	0	7	0	0	4	0	0
MW	case 19	24	6	0	36	5	2	12	0	0	28	0	0
KK	case 19	3	3	0	15	3	1	6	0	0	18	0	0
RY	case 19	7	3	0	20	3	2	17	0	0	5	0	0
MW	case 20	30	1	0	19	3	0	9	1	0	27	2	1
KK	case 20	30	1	0	15	0	0	6	1	0	20	2	1
RY	case 20	21	1	0	12	1	0	6	1	0	17	2	1
MW	case 21	31	3	1	9	8	0	17	1	1	16	2	0
KK	case 21	23	3	0	9	6	0	11	0	0	6	2	0
RY	case 21	30	5	0	10	8	1	20	3	1	13	2	0
MW	case 22	24	4	4	17	2	10	10	2	1	25	9	3
KK	case 22	20	2	3	15	1	8	12	2	1	15	6	1
RY	case 22	15	4	4	13	2	6	13	2	1	16	6	3
MW	case 23	17	11	3	13	2	0	3	3	1	2	2	1
KK	case 23	16	6	2	7	0	0	0	3	1	1	2	0
RY	case 23	10	4	1	8	0	0	0	2	1	2	2	0
MW	case 24	15	1	2	18	2	1	41	1	0	6	4	1
KK	case 24	8	1	2	13	0	1	25	0	0	6	3	1
RY	case 24	7	1	1	15	2	1	24	1	1	5	4	1
MW	case 25	20	1	1	7	0	1	28	4	4	15	2	2
KK	case 25	12	0	0	6	0	1	19	4	1	13	1	2
RY	case 25	12	0	0	7	0	1	13	5	0	14	2	1
MW	case 26	25	4	0	13	2	1	2	1	2	37	1	0
KK	case 26	21	2	0	8	0	0	1	0	2	29	1	0
RY	case 26	13	1	0	6	0	0	1	0	0	26	1	0
MW	case 27	20	3	0	43	2	0	12	0	0	17	4	1
KK	case 27	11	3	0	26	2	0	9	0	0	10	0	1
RY	case 27	13	2	0	16	1	0	9	0	0	15	3	1
MW	case 28	37	5	3	20	1	0	26	11	0	15	9	5
KK	case 28	19	2	3	8	0	0	22	7	0	13	4	4
RY	case 28	25	5	3	11	0	0	17	7	0	10	5	4
MW	case 29	28	0	0	15	0	4	39	1	1	5	0	0
KK	case 29	12	0	0	10	0	2	15	0	1	1	0	0
RY	case 29	11	0	0	9	0	0	15	0	1	2	0	0
MW	case 30	25	0	0	23	0	0	15	0	0	2	0	0
KK	case 30	11	0	0	14	0	0	5	0	0	2	0	0
RY	case 30	9	0	0	11	0	0	9	0	0	2	0	0
MW	case 31	13	1	0	24	4	2	27	4	1	14	0	1
KK	case 31	8	1	0	15	0	0	14	0	0	7	0	0
RY	case 31	8	1	0	12	0	1	13	4	0	6	0	0
MW	case 32	19	0	2	11	0	0	11	2	1	10	0	1
KK	case 32	3	0	0	4	0	0	0	0	0	2	0	0
RY	case 32	7	0	0	6	0	0	0	0	0	5	0	1
MW	case 33	17	7	2	45	8	3	35	6	0	43	8	3
KK	case 33	14	4	0	26	8	1	38	3	0	23	0	1
RY	case 33	17	3	0	23	8	1	26	4	0	28	2	3
MW	case 34	2	0	0	0	0	0	3	0	5	5	0	0
KK	case 34	0	0	0	0	0	0	1	0	0	0	0	0
RY	case 34	3	0	0	0	0	0	3	0	0	0	0	0
MW	case 35	10	0	0	8	2	0	1	2	1	12	1	0
KK	case 35	8	0	0	0	0	0	0	0	0	1	0	0
RY	case 35	7	0	0	0	0	0	0	0	0	4	1	0
MW	case 36	9	1	0	10	1	0	9	2	2	5	3	1
KK	case 36	8	1	0	6	0	0	3	0	0	4	0	0
RY	case 36	9	1	0	5	0	0	4	0	0	3	0	0
