# Supplementary material for: Evaluation of microaneurysms as predictors of therapeutic response to anti-VEGF therapy in patients with DME
Source: PLoS One. 2022 Nov 28;17(11):e0277920. doi: 10.1371/journal.pone.0277920 (PMC9704562; doi:10.1371/journal.pone.0277920)
Supplement: S3 Table — The number of MAs counted by three measurers in each area on IA. (XLSX) [file pone.0277920.s003.xlsx]

## Sheet: Sheet1
Non responder		superior	superior	superior	inferior	inferior	inferior	lateral	lateral	lateral	nasal	nasal	nasal
measurer		macula	parafovea	fovea	macula	parafovea	fovea	macula	parafovea	fovea	macula	parafovea	fovea
MW	case 1	3	0	1	0	0	0	13	2	2	1	2	7
KK	case 1	3	0	1	0	0	1	15	2	2	1	1	8
RY	case 1	3	0	1	3	1	0	15	2	4	1	3	8
MW	case 2	1	0	0	0	0	0	3	0	0	1	0	0
KK	case 2	3	0	0	1	1	0	5	0	0	1	0	0
RY	case 2	1	0	0	0	0	0	3	0	0	0	0	0
MW	case 3	25	5	0	13	0	0	8	1	0	16	3	4
KK	case 3	26	4	0	14	1	0	7	1	0	11	3	3
RY	csae 3	11	2	0	10	1	0	5	1	0	9	3	0
MW	case 4	4	5	2	7	3	0	2	0	0	8	1	1
KK	case 4	4	4	2	2	1	0	0	0	0	2	0	0
RY	case 4	4	4	2	5	2	0	0	0	0	4	0	0
MW	case 5	6	3	1	1	0	0	6	1	1	6	0	1
KK	case 5	1	0	0	0	0	0	3	0	0	0	0	1
RY	case 5	4	0	1	0	0	0	3	0	0	0	0	1
MW	case 6	3	0	0	3	0	0	1	1	1	1	0	0
KK	case 6	0	0	0	0	0	0	0	0	1	0	0	0
RY	case 6	0	0	0	3	0	0	0	0	1	0	0	0
MW	case 7	9	1	3	5	3	1	15	4	0	17	1	0
KK	case 7	7	0	0	4	2	1	14	3	1	13	1	0
RY	case 7	8	0	0	4	1	1	12	2	0	10	1	1
MW	case 8	44	9	1	26	2	0	27	4	3	26	0	0
KK	case 8	28	6	1	19	4	0	13	2	3	15	0	0
RY	case 8	22	6	1	15	1	0	17	3	2	17	0	0
MW	case 9	25	1	2	18	0	3	24	0	0	29	6	2
KK	case 9	18	0	2	17	0	2	17	0	0	28	0	2
RY	case 9	11	0	2	9	0	2	8	0	0	15	0	2
MW	case 10	16	3	1	9	2	0	3	1	0	39	4	1
KK	case 10	13	3	1	6	1	0	1	1	0	29	2	1
RY	case 10	11	2	1	7	1	0	1	0	0	22	2	1
MW	case 11	1	1	0	1	0	0	10	0	0	0	0	0
KK	case 11	0	0	0	0	0	0	2	0	0	0	0	0
RY	case 11	0	0	0	0	0	0	1	0	0	0	0	0
MW	case 12	26	3	0	4	0	0	32	2	2	10	0	1
KK	case 12	11	2	0	5	0	0	22	1	2	6	0	1
RY	case 12	10	4	0	4	1	0	14	1	1	6	0	1
Responder		superior	superior	superior	inferior	inferior	inferior	lateral	lateral	lateral	nasal	nasal	nasal
mesurer		macula	parafovea	fovea	macula	parafovea	fovea	macula	parafovea	fovea	macula	parafovea	fovea
MW	case 1	0	0	0	0	0	1	1	0	0	0	0	3
KK	case 1	0	0	0	0	0	1	1	0	0	0	0	4
RY	case 1	0	0	0	3	0	1	1	0	0	0	0	3
MW	case 2	4	0	0	0	4	0	1	2	0	3	3	0
KK	case 2	9	1	0	0	4	0	1	3	0	7	3	0
RY	case 2	8	0	0	0	4	0	3	3	0	1	2	0
MW	case 3	3	3	0	3	0	0	3	1	0	2	0	0
KK	case 3	5	2	0	4	0	0	3	1	0	2	1	0
RY	csae 3	2	2	0	4	0	0	5	3	0	3	1	0
MW	case 4	0	0	0	0	1	1	16	2	0	1	0	0
KK	case 4	2	0	2	0	1	1	17	2	0	1	0	2
RY	case 4	0	0	0	0	1	1	11	2	0	1	0	0
MW	case 5	1	0	3	2	1	0	2	0	0	2	0	0
KK	case 5	1	0	2	1	1	0	2	0	0	2	0	0
RY	case 5	1	0	0	2	1	0	2	0	0	2	0	0
MW	case 6	0	0	0	0	0	0	0	0	0	7	0	0
KK	case 6	0	0	0	0	0	0	0	0	0	5	0	0
RY	case 6	0	0	0	0	0	0	0	0	0	7	0	0
MW	case 7	3	0	0	1	1	1	3	2	0	0	0	0
KK	case 7	0	0	0	2	1	1	3	2	0	0	0	1
RY	case 7	3	0	0	2	0	1	2	0	0	0	0	0
MW	case 8	6	0	0	2	1	0	8	1	0	0	0	0
KK	case 8	2	0	0	4	1	0	3	1	0	0	0	0
RY	case 8	1	0	0	1	1	0	3	1	0	0	0	0
MW	case 9	1	0	0	5	2	0	15	3	0	1	0	0
KK	case 9	2	0	0	8	1	0	7	3	0	1	0	0
RY	case 9	1	0	0	0	2	0	8	2	0	0	0	0
MW	case 10	4	0	3	1	0	0	3	0	0	3	0	0
KK	case 10	1	0	3	1	0	0	0	0	0	0	0	0
RY	case 10	1	0	0	0	0	0	0	0	0	0	0	0
MW	case 11	4	1	1	1	0	0	13	1	0	2	0	0
KK	case 11	5	1	1	1	0	4	16	1	0	6	1	1
RY	case 11	2	1	1	0	0	0	9	1	0	2	0	0
MW	case 12	14	3	2	14	3	2	15	2	1	5	3	0
KK	case 12	9	2	2	16	2	2	13	2	1	3	4	0
RY	case 12	3	0	2	2	2	1	1	2	0	2	2	0
MW	case 13	2	0	0	1	0	0	0	0	0	1	1	0
KK	case 13	1	0	0	0	0	0	1	1	0	0	0	0
RY	case 13	2	0	0	0	0	0	0	1	0	0	0	0
MW	case 14	9	1	0	7	0	6	5	13	1	4	1	0
KK	case 14	8	0	0	3	0	2	3	8	1	3	1	0
RY	case 14	4	0	0	3	0	1	2	6	1	3	1	0
MW	case 15	2	0	0	1	0	0	1	0	0	25	4	0
KK	case 15	0	0	0	2	0	0	0	0	0	10	2	0
RY	case 15	2	0	0	0	4	0	0	0	0	14	3	0
MW	case 16	2	0	0	0	1	0	1	0	1	0	0	1
KK	case 16	2	0	0	0	1	0	0	0	1	0	0	0
RY	case 16	2	0	0	0	1	0	0	0	1	0	0	0
MW	case 17	42	6	3	9	0	0	22	2	0	15	4	1
KK	case 17	6	1	0	3	0	0	7	2	0	8	2	0
RY	case 17	11	2	0	6	0	1	13	2	0	10	2	0
MW	case 18	24	4	0	15	1	0	5	0	0	6	1	0
KK	case 18	20	3	0	10	1	0	4	0	0	2	1	0
RY	case 18	16	3	0	8	1	0	3	0	0	2	1	0
MW	case 19	14	9	0	28	5	1	9	0	0	25	1	0
KK	case 19	5	4	0	16	4	1	4	0	0	14	1	0
RY	case 19	6	4	0	16	2	1	4	0	0	18	0	0
MW	case 20	21	0	0	5	1	1	4	1	0	16	1	1
KK	case 20	22	0	0	5	1	1	4	1	0	13	1	1
RY	case 20	15	0	0	2	0	1	5	1	0	8	1	1
MW	case 21	31	5	1	11	9	0	24	2	0	6	0	0
KK	case 21	18	2	1	7	7	0	11	1	0	4	0	0
RY	case 21	16	2	1	8	8	0	14	2	0	5	0	0
MW	case 22	17	7	5	13	2	10	16	2	1	30	7	3
KK	case 22	17	4	2	9	2	8	6	2	1	15	5	3
RY	case 22	16	5	1	10	2	8	8	2	1	12	3	2
MW	case 23	1	2	0	3	0	0	0	1	0	0	0	0
KK	case 23	0	2	0	2	0	0	0	0	0	0	0	0
RY	case 23	0	1	0	0	0	0	0	0	0	0	0	0
MW	case 24	6	4	2	18	6	0	34	0	1	6	3	3
KK	case 24	5	4	2	16	4	0	26	0	1	7	3	1
RY	case 24	6	4	2	10	4	0	19	0	1	2	3	1
MW	case 25	8	2	0	10	0	2	24	5	4	7	3	4
KK	case 25	6	2	0	7	0	1	8	2	4	6	2	2
RY	case 25	8	0	0	5	0	1	9	3	2	2	2	1
MW	case 26	23	4	1	14	1	0	3	1	2	23	1	0
KK	case 26	12	2	0	9	0	0	2	0	2	13	1	0
RY	case 26	11	2	0	5	0	0	1	1	2	14	1	0
MW	case 27	6	2	0	30	2	0	4	0	0	11	2	1
KK	case 27	4	0	0	20	2	0	7	0	0	8	0	1
RY	case 27	5	0	0	19	1	0	2	0	0	5	0	1
MW	case 28	21	4	2	9	0	0	16	9	0	3	1	1
KK	case 28	8	0	0	2	0	0	5	4	0	3	1	1
RY	case 28	7	0	0	2	0	0	3	2	0	1	1	1
MW	case 29	14	0	0	10	0	3	12	0	0	5	0	0
KK	case 29	7	0	0	9	0	0	4	0	0	1	0	0
RY	case 29	11	0	0	11	0	0	5	0	0	1	0	0
MW	case 30	2	0	0	16	0	0	2	0	0	6	0	0
KK	case 30	1	0	0	14	0	0	3	0	0	1	0	0
RY	case 30	2	0	0	9	0	0	2	0	0	1	0	0
MW	case 31	11	3	1	11	2	1	19	1	0	5	1	1
KK	case 31	0	0	0	0	0	0	6	0	0	0	0	0
RY	case 31	0	0	0	0	0	0	4	0	0	1	0	0
MW	case 32	4	0	0	7	2	0	2	0	0	5	0	0
KK	case 32	0	0	0	0	0	0	0	0	0	0	0	0
RY	case 32	0	0	0	0	0	0	0	0	0	0	0	0
MW	case 33	5	0	2	26	8	1	42	6	0	9	1	2
KK	case 33	1	0	1	14	7	1	31	5	0	6	1	2
RY	case 33	1	0	1	14	7	1	24	4	0	8	1	1
MW	case 34	4	0	1	5	0	0	2	1	0	8	0	0
KK	case 34	4	1	1	4	0	0	1	0	0	6	0	0
RY	case 34	2	1	0	3	0	0	2	1	0	6	0	0
MW	case 35	31	12	5	29	13	4	9	4	6	22	7	2
KK	case 35	20	6	0	7	5	0	0	0	0	11	4	1
RY	case 35	16	8	2	8	5	1	2	0	0	14	5	1
MW	case 36	21	6	0	27	6	1	13	4	0	14	8	3
KK	case 36	11	3	0	22	5	1	7	4	0	7	6	0
RY	case 36	10	2	0	12	4	1	8	4	0	5	1	0
