# Supplementary material for: Evaluation of microaneurysms as predictors of therapeutic response to anti-VEGF therapy in patients with DME
Source: PLoS One. 2022 Nov 28;17(11):e0277920. doi: 10.1371/journal.pone.0277920 (PMC9704562; doi:10.1371/journal.pone.0277920)
Supplement: S4 Table — The number of MAs counted by three measurers in each area on OCTA. (XLSX) [file pone.0277920.s004.xlsx]

## Sheet: Sheet1
Non responder		superior	superior	superior	inferior	inferior	inferior	lateral	lateral	lateral	nasal	nasal	nasal
measurer		macula	parafovea	fovea	macula	parafovea	fovea	macula	parafovea	fovea	macula	parafovea	fovea
MW	case 1	8	0	0	10	4	0	4	1	0	0	2	1
KK	case 1	3	0	0	6	4	0	5	1	2	2	4	7
RY	case 1	15	11	0	0	2	0	7	0	0	1	1	4
MW	case 2	1	0	0	2	2	1	3	0	0	0	0	0
KK	case 2	1	0	0	4	3	1	11	0	0	1	2	0
RY	case 2	1	0	0	0	0	0	3	0	0	0	0	0
MW	case 3	13	4	0	5	1	0	5	2	0	7	1	0
KK	case 3	15	3	0	0	1	0	1	1	0	6	1	0
RY	csae 3	2	0	0	1	1	0	1	1	0	1	0	0
MW	case 4	0	0	0	0	0	0	0	0	0	0	0	0
KK	case 4	0	0	0	0	0	0	0	0	0	2	1	0
RY	case 4	0	0	0	2	0	0	3	1	0	3	1	0
MW	case 5	3	0	0	1	0	0	3	0	0	2	4	0
KK	case 5	0	0	0	0	0	0	0	0	0	0	0	0
RY	case 5	3	0	0	0	0	0	0	0	0	0	0	0
MW	case 6	9	0	0	10	4	2	1	1	1	0	0	0
KK	case 6	0	0	0	0	0	0	0	0	1	0	0	0
RY	case 6	0	0	0	0	0	0	0	0	1	0	0	0
MW	case 7	14	0	0	12	3	2	19	3	1	12	0	0
KK	case 7	6	0	0	4	0	0	8	3	0	8	0	0
RY	case 7	7	0	0	5	0	0	1	2	0	6	0	0
MW	case 8	9	15	3	25	5	1	15	3	2	15	4	1
KK	case 8	6	0	2	9	0	0	6	2	0	10	1	0
RY	case 8	2	0	0	2	0	0	1	0	0	1	0	0
MW	case 9	21	5	3	19	1	4	14	3	4	8	1	2
KK	case 9	7	2	0	7	0	0	6	2	0	3	0	0
RY	case 9	2	1	0	4	0	0	2	0	0	3	0	0
MW	case 10	4	3	3	5	1	1	1	0	0	8	1	0
KK	case 10	5	1	0	2	0	1	0	0	0	6	1	0
RY	case 10	15	2	0	5	0	1	0	0	0	10	3	0
MW	case 11	12	1	0	5	1	3	10	3	3	9	8	1
KK	case 11	0	0	0	0	0	0	6	0	0	0	0	0
RY	case 11	0	0	0	0	0	0	0	0	0	0	0	0
MW	case 12	10	4	3	14	1	0	14	4	2	26	6	2
KK	case 12	2	1	0	0	2	0	6	1	0	0	0	0
RY	case 12	4	2	0	0	1	0	2	0	0	3	0	0
Responder		superior	superior	superior	inferior	inferior	inferior	lateral	lateral	lateral	nasal	nasal	nasal
mesurer		macula	parafovea	fovea	macula	parafovea	fovea	macula	parafovea	fovea	macula	parafovea	fovea
MW	case 1	0	0	0	3	1	0	0	0	2	9	1	2
KK	case 1	1	0	0	6	2	2	1	1	3	9	2	3
RY	case 1	1	0	0	1	1	0	0	0	0	1	0	0
MW	case 2	n.d.	n.d.	n.d.	n.d.	n.d.	n.d.	n.d.	n.d.	n.d.	n.d.	n.d.	n.d.
KK	case 2	n.d.	n.d.	n.d.	n.d.	n.d.	n.d.	n.d.	n.d.	n.d.	n.d.	n.d.	n.d.
RY	case 2	n.d.	n.d.	n.d.	n.d.	n.d.	n.d.	n.d.	n.d.	n.d.	n.d.	n.d.	n.d.
MW	case 3	n.d.	n.d.	n.d.	n.d.	n.d.	n.d.	n.d.	n.d.	n.d.	n.d.	n.d.	n.d.
KK	case 3	n.d.	n.d.	n.d.	n.d.	n.d.	n.d.	n.d.	n.d.	n.d.	n.d.	n.d.	n.d.
RY	csae 3	n.d.	n.d.	n.d.	n.d.	n.d.	n.d.	n.d.	n.d.	n.d.	n.d.	n.d.	n.d.
MW	case 4	0	0	0	3	1	0	8	1	2	0	2	2
KK	case 4	0	0	0	5	2	0	12	1	3	1	0	3
RY	case 4	0	0	0	1	0	0	4	0	0	0	1	0
MW	case 5	0	0	0	6	1	0	4	0	0	0	0	0
KK	case 5	1	0	0	0	1	0	2	0	0	0	0	0
RY	case 5	0	0	0	0	0	0	1	0	0	0	0	0
MW	case 6	3	1	0	11	0	2	4	2	0	5	4	0
KK	case 6	2	1	0	11	0	1	4	2	0	0	0	0
RY	case 6	0	0	0	0	0	0	0	0	0	0	0	0
MW	case 7	2	0	2	7	2	0	5	1	2	4	0	0
KK	case 7	0	0	0	1	2	0	2	2	1	2	0	0
RY	case 7	0	0	0	0	0	0	0	0	0	0	0	0
MW	case 8	1	1	0	16	4	0	5	0	0	0	0	0
KK	case 8	0	0	1	6	6	0	4	0	0	0	0	0
RY	case 8	0	0	0	0	0	0	0	0	0	0	0	0
MW	case 9	1	1	1	9	3	0	6	2	0	7	3	0
KK	case 9	0	0	0	8	0	0	4	2	0	0	0	0
RY	case 9	0	0	0	0	0	0	0	0	0	0	0	0
MW	case 10	10	3	1	14	2	7	22	10	4	7	5	4
KK	case 10	4	3	0	0	0	1	0	0	0	0	1	0
RY	case 10	0	0	0	0	0	0	0	0	0	0	0	0
MW	case 11	6	5	2	2	2	1	9	4	1	6	1	0
KK	case 11	1	0	0	1	1	1	4	2	1	4	1	0
RY	case 11	0	0	0	0	0	0	0	1	0	1	0	0
MW	case 12	n.d.	n.d.	n.d.	n.d.	n.d.	n.d.	n.d.	n.d.	n.d.	n.d.	n.d.	n.d.
KK	case 12	n.d.	n.d.	n.d.	n.d.	n.d.	n.d.	n.d.	n.d.	n.d.	n.d.	n.d.	n.d.
RY	case 12	n.d.	n.d.	n.d.	n.d.	n.d.	n.d.	n.d.	n.d.	n.d.	n.d.	n.d.	n.d.
MW	case 13	6	7	2	6	2	0	3	0	0	2	1	0
KK	case 13	1	2	0	0	2	0	1	0	0	1	0	0
RY	case 13	0	0	0	0	0	0	0	0	0	1	0	0
MW	case 14	6	1	4	7	0	5	3	1	1	8	7	4
KK	case 14	2	1	1	2	2	5	3	3	0	0	1	0
RY	case 14	0	0	0	3	0	3	2	5	0	0	0	0
MW	case 15	n.d.	n.d.	n.d.	n.d.	n.d.	n.d.	n.d.	n.d.	n.d.	n.d.	n.d.	n.d.
KK	case 15	n.d.	n.d.	n.d.	n.d.	n.d.	n.d.	n.d.	n.d.	n.d.	n.d.	n.d.	n.d.
RY	case 15	n.d.	n.d.	n.d.	n.d.	n.d.	n.d.	n.d.	n.d.	n.d.	n.d.	n.d.	n.d.
MW	case 16	2	0	0	2	4	2	2	2	0	2	1	1
KK	case 16	1	0	0	2	5	1	0	2	0	0	1	0
RY	case 16	0	0	0	0	2	1	0	3	1	0	1	0
MW	case 17	16	3	1	12	3	0	19	0	0	14	0	0
KK	case 17	10	3	1	4	0	0	4	0	0	3	0	0
RY	case 17	11	3	2	10	1	0	11	0	0	8	1	0
MW	case 18	14	1	0	9	5	2	10	1	1	14	6	1
KK	case 18	9	1	0	3	0	0	6	0	0	2	3	0
RY	case 18	8	3	0	10	3	0	8	1	0	6	2	0
MW	case 19	n.d.	n.d.	n.d.	n.d.	n.d.	n.d.	n.d.	n.d.	n.d.	n.d.	n.d.	n.d.
KK	case 19	n.d.	n.d.	n.d.	n.d.	n.d.	n.d.	n.d.	n.d.	n.d.	n.d.	n.d.	n.d.
RY	case 19	n.d.	n.d.	n.d.	n.d.	n.d.	n.d.	n.d.	n.d.	n.d.	n.d.	n.d.	n.d.
MW	case 20	n.d.	n.d.	n.d.	n.d.	n.d.	n.d.	n.d.	n.d.	n.d.	n.d.	n.d.	n.d.
KK	case 20	n.d.	n.d.	n.d.	n.d.	n.d.	n.d.	n.d.	n.d.	n.d.	n.d.	n.d.	n.d.
RY	case 20	n.d.	n.d.	n.d.	n.d.	n.d.	n.d.	n.d.	n.d.	n.d.	n.d.	n.d.	n.d.
MW	case 21	8	2	2	13	6	1	13	1	1	12	2	1
KK	case 21	3	0	0	7	2	0	5	0	0	0	0	0
RY	case 21	8	5	0	9	0	0	2	0	0	0	0	0
MW	case 22	12	2	5	9	3	1	8	2	1	8	2	1
KK	case 22	7	2	3	1	0	0	7	3	1	2	1	0
RY	case 22	7	0	0	3	0	0	3	2	1	4	2	0
MW	case 23	7	2	0	13	1	2	16	2	1	7	6	1
KK	case 23	0	0	0	0	0	0	0	0	0	0	0	0
RY	case 23	0	0	0	0	0	0	0	0	0	0	0	0
MW	case 24	14	3	1	8	4	0	11	3	0	7	1	0
KK	case 24	3	3	1	9	3	0	7	0	0	2	0	0
RY	case 24	5	0	0	11	0	0	3	0	0	0	0	0
MW	case 25	11	2	2	21	0	0	11	1	0	12	4	5
KK	case 25	0	0	0	7	0	0	4	0	0	7	1	0
RY	case 25	0	0	0	8	0	0	5	2	0	3	0	0
MW	case 26	16	0	0	10	1	1	12	0	0	15	2	0
KK	case 26	4	0	0	5	1	0	3	0	0	0	0	3
RY	case 26	1	0	0	2	1	0	2	0	0	4	0	0
MW	case 27	15	4	0	12	5	3	9	5	5	3	1	1
KK	case 27	6	0	0	5	1	0	0	0	0	2	0	0
RY	case 27	5	0	0	2	0	0	0	0	0	3	0	0
MW	case 28	21	3	4	6	4	0	9	6	6	11	4	1
KK	case 28	8	2	0	1	0	0	3	0	0	1	1	1
RY	case 28	17	0	0	3	0	0	0	0	0	4	1	0
MW	case 29	18	10	2	31	4	1	21	12	3	16	4	4
KK	case 29	6	0	0	5	0	0	7	1	0	7	0	0
RY	case 29	10	2	0	8	0	0	11	1	0	4	0	0
MW	case 30	21	8	2	21	2	2	15	2	5	24	1	4
KK	case 30	10	0	0	10	0	0	7	0	0	6	0	0
RY	case 30	12	0	0	9	0	0	8	0	0	5	0	0
MW	case 31	7	12	2	26	9	0	15	4	0	12	6	0
KK	case 31	1	0	0	8	0	0	5	0	0	1	0	0
RY	case 31	4	0	0	6	0	0	8	2	0	4	2	0
MW	case 32	18	4	2	15	4	0	12	1	1	10	3	0
KK	case 32	0	0	0	0	0	0	0	0	0	0	0	0
RY	case 32	0	0	0	0	0	0	0	0	0	0	0	0
MW	case 33	n.d.	n.d.	n.d.	n.d.	n.d.	n.d.	n.d.	n.d.	n.d.	n.d.	n.d.	n.d.
KK	case 33	n.d.	n.d.	n.d.	n.d.	n.d.	n.d.	n.d.	n.d.	n.d.	n.d.	n.d.	n.d.
RY	case 33	n.d.	n.d.	n.d.	n.d.	n.d.	n.d.	n.d.	n.d.	n.d.	n.d.	n.d.	n.d.
MW	case 34	2	0	0	0	1	1	6	1	2	2	0	0
KK	case 34	0	0	0	0	0	0	5	0	2	1	0	0
RY	case 34	0	0	1	0	0	0	0	0	0	1	0	0
MW	case 35	10	4	1	13	2	0	7	8	3	19	3	0
KK	case 35	0	0	0	1	2	0	3	0	0	7	0	0
RY	case 35	0	0	0	0	1	0	2	0	0	2	0	0
MW	case 36	11	2	1	16	11	1	8	0	0	10	1	0
KK	case 36	0	0	0	1	0	0	1	0	0	4	0	0
RY	case 36	3	0	0	6	0	0	1	0	0	5	1	0
